# Supplementary material for: Metabolomic Analysis Reveals the Mechanisms of Hepatotoxicity Induced by Aflatoxin M1 and Ochratoxin A
Source: Toxins (Basel). 2022 Feb 15;14(2):141. doi: 10.3390/toxins14020141 (PMC8880135; doi:10.3390/toxins14020141)
Supplement: Supplementary file 1 [file toxins-14-00141-s001.zip]

Archive with 1 entries (1 files):
- toxins-1507589-supplementary.pdf
